# Supplementary material for: A Portable ‘Plug-and-Play’ Fibre Optic Sensor for In-Situ Measurements of pH Values for Microfluidic Applications
Source: Micromachines (Basel). 2022 Jul 30;13(8):1224. doi: 10.3390/mi13081224 (PMC9416338; doi:10.3390/mi13081224)
Supplement: Supplementary file 1 [file micromachines-13-01224-s001.zip]

Archive with 1 entries (1 files):
- micromachines-1824121-supplementary.pdf
